# Supplementary material for: A comparative study on gene-set analysis methods for assessing differential expression associated with the survival phenotype
Source: BMC Bioinformatics. 2011 Sep 26;12:377. doi: 10.1186/1471-2105-12-377 (PMC3196970; doi:10.1186/1471-2105-12-377)
Supplement: Additional file 1 — R source codes for generating data, calling subroutines, and calculating permuted p-values. This is a main program for generating simulated data sets and calling a subroutine of calculating test statistics. It also performs to generate the permuted samples with a given simulated data repeatedly and calculates the permuted p-value of each test comparing the observed test statistic with the distribution of the permuted test statistics. [file 1471-2105-12-377-S1.R]

sink("c:/jkim/waste.r",append=TRUE)
source("http://bioconductor.org/biocLite.R")
biocLite("globaltest")
library(mvtnorm)
library(survival)
library(globaltest)
library(globalboosttest)
source("c:/jkim/stats2.r")
beta=1 #beta type: 1(positively) or 2(random)
corr=1 #correlation type: 1(independence), 2(equal), 3(AR), 4(unstructured)
cenp=1 #censoring type: 1(no), 2(30%)
sigp=1 #significant gene proportion: 1(10%), 2(30%), 3(50%))
tau<-0.5 #correlation coefficient between genes
acp<-c(0.0,0.3) #censoring fraction
agsp<-c(0.1,0.3,0.5) #significant gene set proportion
nstat<-5 #test statistics of interest: GSEA with p=0,0.5,1, global test, and Adewale test
ng<-200 #gene size
ns<-80 #sanple size
B<-1000 #permuation
iter<-200 #iteration
gsize<-50 #gene set size
cat(paste("StartDate=",date()),file="c:/jkim/powero.r",append=TRUE,sep="\n")
cp<-acp[cenp]
gsp<-agsp[sigp]
ngs<-gsize*gsp
ncov<-ngs*(ngs-1)/2
p.pvalue<-matrix(0,nrow=nstat,ncol=iter)
ots<-matrix(0,nrow=nstat,ncol=iter)
p5<-rep(0,nstat)
cf<-rep(0,iter)
for(k in 1:iter){
  seed<-beta*10^6+corr*10^5+cenp*10^4+sigp*10^3+k
  set.seed(seed)      
  if (beta==1) {
    bmean<-c(runif(ngs,min=0.2,max=0.6),rep(0,ng-ngs)) #for power
    bsd<-c(rep(0,ng)) #for power
  }
  else {
    bmean<-c(rep(0,ng)) #for power
    bsd<-c(rep(tau,ngs),rep(0,ng-ngs)) #for power
  }
  xmean<-rep(0,ng)
  xsigma<-diag(rep(0.2,ng))
  if (corr==2) {
    xgs<-diag(rep(0.2,ngs))        
    xgs[upper.tri(xgs==TRUE)]<-xgs[lower.tri(xgs==TRUE)]<-0.2*0.1         
    xsigma[1:ngs,1:ngs]<-xgs
  }
  if (corr==3) {
    xgs<-diag(rep(0.2,ngs))        
    power=c()
    for ( i in (ngs-1):1){
      power=c(power,1:i)
    }
    xgs[lower.tri(xgs==TRUE)]<-0.2*0.1^power
    tmp<-xgs+t(xgs)-diag(diag(xgs))
    xsigma[1:ngs,1:ngs]<-tmp
  }
  if (corr==4) {
    xgs<-diag(rep(0.2,ngs))        
    xgs[lower.tri(xgs==TRUE)]<-0.2*abs(rnorm(ncov,0,0.1))
    tmp<-xgs+t(xgs)-diag(diag(xgs))
    xsigma[1:ngs,1:ngs]<-tmp
  }       
  x<-rmvnorm(n=ns,mean=xmean,sigma=xsigma,method="chol")
  colnames(x)<-paste("G",1:ng,sep="")
  tbeta<-rnorm(ng,mean=bmean,sd=bsd)
  predictor<-x%*%tbeta
  randu<-runif(ns,min=0,max=1)
  dim(randu)<-c(ns,1)
  slam=0.005
  time<-exp(-predictor)*(-log(1-randu))/slam
  if (cp==0) {
    otime<-time
    csgind<-rep(1,ns)
  }
  else {
    clam<-exp(predictor)*slam*cp/(1-cp)
    csg<-rexp(ns,rate=clam)
    dim(csg)<-c(ns,1)
    csgind<-(time<=csg)
    otime<-time*csgind+csg*(1-csgind)
  }
  cf[k]<-mean(1-csgind)
  odata<-data.frame(cbind(otime,csgind,x))
  ots[,k]<-stats2(odata,ng,gsize,nstat)
  rts<-matrix(0,nrow=nstat,ncol=B)
  for(b in 1:B){
    seed2<-beta*10^7+corr*10^6+cenp*10^5+sigp*10^4+b
    set.seed(seed2)
    permute<-sample(1:ns)
    rtime<-otime[permute]
    rcsgind<-csgind[permute]
    rdata<-data.frame(cbind(rtime,rcsgind,x))
    rts[,b]<-stats2(rdata,ng,gsize,nstat)
  }
  p.pvalue[,k]<-apply((rts>ots[,k]),1,mean)
  cat(paste("beta=",beta,"correlation=",corr,"cenp=",cenp,"sigp=",sigp,"iter=",k),sep="\n")
}
p5<-apply((p.pvalue<0.05),1,mean)
ecp=mean(cf)
cat(paste("iteration=",iter,"permutatin=",B,"ns=",ns,"ng=",ng),file="c:/jkim/powero.r",append=TRUE,sep="\n")
cat(paste("beta=",beta,"correlation=",corr),file="c:/jkim/powero.r",append=TRUE,sep="\n")
cat(paste("cp=",cp,"gene size=",gsize,"sig. gene prop.=",gsp),file="c:/jkim/powero.r",append=TRUE,sep="\n")
cat("Empirical cp=",ecp,file="c:/jkim/powero.r",append=TRUE,sep="\n")
cat("p5=",p5,file="c:/jkim/powero.r",append=TRUE,sep="\n")
cat(paste("EndDate=",date()),file="c:/jkim/powero.r",append=TRUE,sep="\n")
sink()
