# Supplementary material for: A comparative study on gene-set analysis methods for assessing differential expression associated with the survival phenotype
Source: BMC Bioinformatics. 2011 Sep 26;12:377. doi: 10.1186/1471-2105-12-377 (PMC3196970; doi:10.1186/1471-2105-12-377)
Supplement: Additional file 2 — R source codes for calculating five test statistics, GSEA1, GSEA2, GT, WT, and GBST. This is a subroutine for calculating five test statistics included in the article such as GSEA, Global Test, Wald-type Test, and Global Boost Test. [file 1471-2105-12-377-S2.R]

stats2=function(data,ng,gsize,nstat){
time<-data[,1]
csg<-data[,2]
x<-data[,3:ncol(data)]
wtcx<-matrix(0,nrow=2,ncol=ng)
ucox<-rep(0,ng)
escx0<-0
escx1<-0
gt<-0
aw<-0
bst<-0
ts<-rep(0,nstat)
for(i in 1:ng){
   ocx<-coxph(Surv(time,csg)~x[,i])
   ucox[i]<-ocx$coefficients/sqrt(ocx$var)
}
#gsea
#weight for gsea
wtcx[,(gsize+1):ng]<--1/(ng-gsize)
wtcx[1,1:gsize]<-1/gsize
wtcx[2,1:gsize]<-abs(ucox[1:gsize])/sum(abs(ucox[1:gsize]))

#ocox=order(ucox,decreasing=T)
ocox=order(abs(ucox),decreasing=T)
escx0=max(cumsum(wtcx[1,ocox]))
escx1=max(cumsum(wtcx[2,ocox]))

#global test
ogt<-gt(Surv(time,csg),x[,1:gsize],model="cox")
gt<-z.score(ogt)

#Adewale test
aw<-sum(ucox[1:gsize]^2)

#Global boost test
mstop<-500
gbst<-globalboosttest(x[,1:gsize],Surv(time,csg),Z=NULL,nperm=1,mstop=mstop,pvalueonly=FALSE)
bst<--gbst$riskreal[500]
ts=c(escx0,escx1,gt,aw,bst)
return(ts)
}
